# Supplementary material for: Characterisation of urinary WFDC12 in small nocturnal basal primates, mouse lemurs (Microcebus spp.)
Source: Sci Rep. 2017 Feb 22;7:42940. doi: 10.1038/srep42940 (PMC5320513; doi:10.1038/srep42940)
Supplement: Supplementary Table S1 [file srep42940-s2.xls]

## Sheet: AllProtein_Creatinine
Group	Sample #	Name	Creatinine Concentration (µg/mL)	Protein Concentration (µg/mL)	Pr/Cr Ratio	Average Pr/Cr Ratio
Breeding Season Males M.lehilahytsara	3	Nemo	24.7708	16.7666	0.676868	2.06869		BSM+	1.19357
	122	Jules	523.199	2229.15	4.26062			All others	0.421194
	123	Nemo	678.987	861.351	1.26858
Breeding Season Males M.murinus	5	Pepper	199.751	26.4655	0.132492	1.01854
	6	Pluto	11.2708	61.537	5.45984
	12	Quark	348.92	160.98	0.461367
	13	Tiger	242.542	192.666	0.794362
	60	Pandora	599.901	184.071	0.306835
	62	Pedro	679.067	180.199	0.265363
	64	Pepe	1370.77	577.639	0.421399
	66	Pixel	978.427	483.194	0.493848
	76	Pedro	682.863	347.361	0.508684
	78	Pepe	1117.74	548.056	0.490324
	80	Pixel	845.968	362.5	0.428503
	124	Peanut	347.817	97.2704	0.27966
	125	Peanut	511.261	938.287	1.83524
	127	Pluto	1091.92	1811.49	1.659
	128	Tiger	420.582	732.328	1.74122
Breeding Season Females M.murinus	59	Pam	413.988	92.5579	0.223576	0.430778
	61	Paula	250.893	78.7611	0.313923
	63	Penelope	508.065	244.167	0.480582
	65	Pippi	383.065	278.75	0.727684
	67	Polly	1281.45	441.528	0.344553
	68	Queenie	244.758	160	0.653707
	69	Quilla	1069.15	391.806	0.366463
	70	Romy	1078.23	441.806	0.409752
	72	Tipi	523.185	255.417	0.488195
	73	Pam	527.016	227.778	0.432203
	74	Pandora	776.411	357.083	0.459915
	75	Paula	197.621	148.194	0.749892
	77	Penelope	420.363	368.889	0.877549
	79	Pippi	236.25	114.972	0.486655
	81	Polly	1048.79	387.917	0.369871
	82	Queenie	305.208	81.8251	0.268096
	83	Quilla	1086.25	140.561	0.1294
	84	Romy	1108.75	310.459	0.280008
	85	Tipi	497.292	61.0455	0.122756
Out of breeding season Males M.lehilahytsara	16	Jorge	50.8621	34.5465	0.679219	0.487857
	17	Jorge	71.9828	41.2445	0.572977
	18	Jules	220.043	141.25	0.64192
	19	Kimbo	45.4741	11.4878	0.252623
	20	Kimbo	22.5	14.3197	0.636431
	21	Leo	79.4397	43.3075	0.545163
	22	Leo	37.9095	12.148	0.320447
	25	Lisa	1209.48	336.117	0.277902
	27	Lupo	215.517	99.9668	0.463846
	28	Lupo	15.9887	16.9414	1.05958
	29	Nemo	106.724	20.9015	0.195846
	30	Nimbus	705.429	203.414	0.288356
	31	Nimbus	108.168	88.1076	0.814544
	36	Oskar	94.4397	29.8495	0.31607
	37	Oskar	149.957	37.9282	0.252928
Out of breeding season Males M.murinus	38	Pedro	119.138	33.0208	0.277165	0.402577
	39	Pegasus	127.457	31.0012	0.243229
	40	Pegasus	444.871	452.604	1.01738
	41	Pepe	439.828	141.053	0.320701
	42	Pepper	188.491	63.6921	0.337905
	43	Pepper	1165.06	334.317	0.286954
	44	Pixel	248.533	72.4653	0.291572
	45	Prinz	305.206	87.0949	0.285365
	46	Prinz	243.79	66.9912	0.274791
	47	Quark	85.8217	8.375	0.097586
	48	Quirl	515.523	61.4159	0.119133
	49	Quirl	274.187	134.204	0.489461
	50	Quark	427.004	93.6726	0.219372
	51	Tiger	215.615	75.3982	0.349689
	52	Tiger	41.6468	25.5531	0.613567
	53	Uli	226.523	65.9292	0.291049
	54	Uli	20.3602	22.8086	1.12025
	55	Urban	82.3313	32.0354	0.389103
	56	Urban	167.52	53.6283	0.320131
	57	Uriel	460.298	169.181	0.367548
	58	Uriel	99.3056	85.7965	0.863964
	88	Peanut 1	2208.36	390.689	0.176913
	89	Peanut 2	179.314	53.0102	0.295628
	90	Pedro	71.5417	21.0714	0.294534
	93	Pepe	1214.58	252.679	0.208037
	95	Pixel	76.4583	29.7959	0.389701
	96	Pluto	827.917	245.663	0.296725
	101	Tiger	220.453	70.4897	0.31975
	107	Peanut 1	2277.59	449.33	0.197283
	108	Peanut 2	213.384	111.263	0.521422
	109	Pedro	89.2457	45.2577	0.507114
	111	Pepe	1337.18	321.927	0.240751
	113	Pixel	80.4127	61.0309	0.758971
	114	Pluto	812.177	290.206	0.357319
	119	Tiger	314.116	298.454	0.950137
Out of breeding season females M.lehilahytsara	14	Jola	422.241	156.361	0.370311	0.444786
	15	Jola	499.698	187.268	0.374762
	23	Lina	146.767	42.0354	0.286408
	24	Lina	685.129	201.051	0.29345
	26	Lisa	162.716	28.9049	0.177641
	32	Olivia	907.386	187.326	0.206446
	33	Olivia	47.2198	83.2118	1.76222
	34	Olympia	557.473	137.812	0.247209
	35	Olympia	66.8319	19.022	0.284624
Out of breeding season females M.murinus	86	Pam	578.333	163.393	0.282524	0.384055
	87	Paula	753.125	191.327	0.254044
	91	Penelope	232.042	83.3163	0.359058
	92	Penelope	168.542	24.1837	0.143488
	94	Pippi	181.75	18.0506	0.0993153
	97	Polly	621.875	110.332	0.177418
	98	Queenie	501.25	68.648	0.136954
	99	Quilla	289.125	103.622	0.3584
	100	Romy	859.159	199.742	0.232486
	104	Pam	672.953	289.433	0.430094
	105	Pandora	130.97	58.1186	0.443755
	106	Paula	702.047	218.299	0.310946
	110	Penelope	220.668	105.077	0.476178
	112	Pippi	230.089	21.8068	0.0947756
	115	Polly	664.763	208.247	0.313266
	116	Queenie	380.065	173.454	0.456379
	117	Quilla	251.401	93.8833	0.373441
	118	Romy	767.78	260.567	0.339377
	120	Tipi 1	64.5047	64.6591	1.00239
	121	Tipi 2	87.6179	122.386	1.39682

## Sheet: Sample replication
Name	Breeding Season	Out-of-breeding season
Nemo	2	1
Jules	1	1
Pepper	1	2
Pluto	2	2
Quark	1	2
Tiger	2	4
Pedro	2	3
Pepe	2	3
Pixel	2	3
Peanut	2	4
Pam	2	2
Pandora	2	1
Paula	2	2
Penelope	2	3
Pippi	2	2
Polly	2	2
Queenie	2	2
Quilla	2	2
Romy	2	2
Tipi	2	2
Jorge	0	2
Kimbo	0	2
Leo	0	2
Lupo	0	2
Nimbus	0	2
Oskar	0	2
Pegasus	0	2
Prinz	0	2
Quirl	0	2
Uli	0	2
Urban	0	2
Uriel	0	2
Jola	0	2
Lina	0	2
Lisa	0	2
Olivia	0	2
Olympia	0	2
TOTAL	37	79	116
